# Supplementary material for: Comparative Study of Hirustasin Superfamily Gene Expression in Two Medicinal Leeches, Hirudinaria manillensis and Whitmania pigra
Source: Genes (Basel). 2025 Nov 5;16(11):1332. doi: 10.3390/genes16111332 (PMC12652894; doi:10.3390/genes16111332)
Supplement: Supplementary file 1 [file genes-16-01332-s001.zip]

Archive with 3 entries (3 files):
- Data_S1.fas
- Table_S1.xlsx
- Table_S2.xlsx
