# Supplementary material for: Comparative Study of Hirustasin Superfamily Gene Expression in Two Medicinal Leeches, Hirudinaria manillensis and Whitmania pigra
Source: Genes (Basel). 2025 Nov 5;16(11):1332. doi: 10.3390/genes16111332 (PMC12652894; doi:10.3390/genes16111332)
Supplement: Supplementary file 1 [file genes-16-01332-s001.zip › Data_S1.fas]

>Data S1. Full sequences of hirustasin gene superfamily from Hirudinaria manillensis and Whitmania pigra used in this study.

>hirustasin_Hman
---ATGAAAGCGAAAGTGTTTTACTGCCTTGCAATCCTTTGTCTTGTGGTTTCAAGTCTT------------ACAAGTGCCACGGAC---ACCAAAGAAAACTGTGGGGGGGCA---GTATGTTCCGCAGGTCAAGTCTGC---CGTAAAGGAAAATGCGTCTGTACCGAGAAG---------CGCTGTAAA---------ATTCTCTGCAAAAATGGCTTCAAGAAAGATGAAAATGGATGTGAATATCCG---TGCACGTGCGCCCAAGATCCAGACAAAAGAAATGATCTTAATCACTCTTGGCAAGATTGA------------------------------------
>hirustasin_like_Hman01
---ATGAAAGCTCTGTTCTTCCTGTCTTTGATCGTTGCCTTGGCAATGGTGCAATCAGAT------------GGAGAA---------------GGTTTGGCGTGCGGGCCGGAG---ACATGTTCGCCTGCTCAAGTCTGC---TTTAACGACAAATGCGAATGCACTCAAATC---------AGATGCTTT---------ATATACTGCGAACACGGCTTCAAGAAAGATGCCAATGGATGTGAATATCCG---TGCACGTGTGCGGAGGGACCCTCC---GAATAA---------------------------------------------------------------
>hirustasin_like_Hman02
---atgaaagctgttgtattcttctgcctgatcttc---ttggtaatctcttctagcaac---------------------gTTGATGCTGCTAGAGAAAGATGCGGAAAAGAA---CTATGTTCTCCGGCTCAGTTTTGC---GTTGAAGGGAGATGCGAATGCGTTCCATAC---------CATTGCAAG---------ATCGGATGCCCAGCTGGCTTCAAAAGGGATGAAAATGGCTGCGAATATTTT---TGCAAATGCGCTGGT---------------GAAGATGATGATGATGATGATTATTGA---------------------------------------
>hirustasin_like_Hman03
---ATGAAAGTTCTCCTGTTCCTTAGTTTGTTTGTGTTACTTGAGCTATCTTCAGCtgag---------------gTTCTGAGCAAATCTAAGGGTCTCGTCTGTGGGAGTGAA---GTCTGTTCTGATGCTCAGGAATGT---AATAATGAAAGATGCGTATGTCAGCCCTAT---------CAATGCAGA---------ATGGCTTGTCCCTCTGGATTCAAAAGAGATAAAAATAATTGCGAATACTTC---TGCACCTGTAACGATGATCCAATAACTGTTCAACCCCCCGTATATCCGAAGTAG------------------------------------------
>hirustasin_like_Hman04
---ATGAAGACTGTGTTCTTTCTTTGCCTGGTCATAGCCATTGCTATGGCAAATACGGAA------------GAA------------------GCCGAACTGTGCGGGTCAGAA---ACGTGCTCTCCAGCACAGTTTTGC---AAGGAAGAAAAATGTGAGTGCCAGAACATC---------AAGTGTAAA---------ATTTATTGCCCAAATGGTTTTAAGAAAGATGAAAACGGATGTGAATATCCA---TGCACGTGTGCTGCCATGGAATGA------------------------------------------------------------------------
>hirustasin_like_Hman05
---ATGAAAACTGTCATCTTTCTCTGCCTGGTCGTAGCCATTGCGATGGCAAATACGGAA------------GAA------------------GGGGAAAAGTGCGGGTCTGAA---ACCTGTTCTCCAGCCCAGGTGTGT---CACCAAGGAAAATGCAAATGCACTTTGATC---------CAGTGTGCA---------ATATTCTGTCAACACGGTTTCAAGAAAGACGAAAACGGATGTGAATATCCG---TGCACGTGTGCTGAGGGACCGCAT---------------------------------------------------AAGGAAGAATAG---------
>hirustasin_like_Hman06
---ATGAAATCTTTGATCTTTCTTTGTCTGATTGTCGCCATAGCGACGGTCCATTCGAAT------------GAAGAA---------------GGTGAAAAATGTGGGTCGGAA---ACATGTTCACCTGCTCAAGTATGC---GAGGAGGGAAAATGCGAATGCTCCAAAATC---------CAATGCTCA---------AAACTCTGCCTGTACGGCTTCAAGAAAGACGATAACGGATGTGAATATCCG---TGCACGTGTGCAGAAGGTTCAAATGGTGAAGACGGAAATTACCATTTCCCAGAAAATCAGGTTTCAGTTTCAAGGGAACCAGTGGCGGAATGA---
>hirustasin_like_Hman07
---ATGGAAATTCATGTGTTATTGTGGCTGATCATCACTCCATTGATGTCTTCATCAAGA------------GAA------------------ATAATCCGATGTGGGAATAAG---AGGTGTTCAGCTGGTCAGGTTTGC---ATGCATGGACTTTGCGAGTGCATTAAATTA---------AGATGCGCA---------ATCCTTTGTCCTTACGGATTCAAGAAGGATGAGAAGGGATGTGAATATCCG---TGCACGTGTGCAGACCACCGCCCTAAG---GAGGATTGGCTTCATGATTGGAATTGA---------------------------------------
>hirustasin_like_Hman08
---ATGCACACTGCAGCAATTGCGTGCCTTTTTCTTGCATCTGTTCTTCTGGTCAAAGCC---------GCAGATGTCGATCCAAAC------GTTGAATTATGTGGGAGTGTC---CAATGCTCAGGAGCACAGTACTGT---AATGCGGGCAGATGTGAGTGCCTTCCATAT---------CAGTGCAGG---------ATCATCTGTCCCCGTGGTTTCCTGAAGGATGAAAATGGATGCGAGTATCCT---TGCAAATGTGTCCAGGATTAA---------------------------------------------------------------------------
>hirustasin_like_Hman09
---ATGAAATCTGTCTTCTTGCTTTGTCTGGTGGTCGTCACAGCTACGAACATA------------------------------TTTGAAAAGAGC------TGCGAGTTAGTG---AGGTGCTCACCTGCTCGAATTTGTGCGTTGGGA---ACATGCATATGCCCCGGACGG---------AGTTGCGAT---------ATTTATTGTCCTGATGGCCTCGCGAGAGACCACACCGGATGTATATATCCG---TGCAAGTGCGCTACATGGGCCCTAGATCCAACCTCGCGTCCAATTGATGATTTTTATTGA------------------------------------
>hirustasin_like_Hman10
---ATGATAACAGTATTGTTATGCTGCTATTTAATTACTTTCCAAGTGGTGACATCTTTG------------AAGAACATTGCTGAGAACCCAACTATTCAAtgcgggaacgtt---aaatgtgttggaGCGCAGATCTGC---AATAATGACAATGCGGTGTGCACTGAAGTA---------AAGTGTCTG---------ATTAACTGTCAACATGGCTTCCTGAAGGACAATAACGGATGCGAATATCCG---TGCTTTTGCGCCGAAAAGCCGAAATAA---------------------------------------------------------------------
>hirustasin_like_Hman11
ATGAAGATTGCAATCCTTTTGAGCCTTTTCCTCGCAACACTTCTTGTTGTCCGGGCAGTC------------GATGAAAAAGCAGAAGTAACCGATGATCTTTGCGGGGACAAG---ACATGTTCAGGAGCGCAAGTTTGT---CAAAACGACGCATGCGTTTGCAGTCCGGTG---------AGATGCATG---------ATCATGTGTCCGAATGGATTCAAGTTGGATGAAAATGGATGTGAATATCCC---TGTTCCTGTGCTTAG---------------------------------------------------------------------------------
>hirustasin_like_Hman12
---ATGAAATGTGCAATTCTATGCCTTCTCCTCACAGCGCTCGCAACAGATTCTACACTAGGG---------------------CGACCATTTCGTAAATTCTGCAGCGGGCATGGTGAATGCCCGTTTTCCCAATGGTGT---ATAAAACGCGAATGCGTGTGCCATCCTGTGTCTATTGTGATGTGCTCCTATGATCCGACTCAATGCAAAAATGGAGTCAAAAGGGACAAATATAATTGCATGGATCCCTCATGCGAATGCGCACCTTAA------------------------------------------------------------------------------
>guamerin_Hman
---ATGAAG------ATCCTGTGTTGCTTTCTTCTGGCTTCGCTTCTTTTGGTCAACATT---------GTTGATTCAGCTGAATCAGGGACCCTTCAAAATTGCGGGGGCGCC---AAATGCTCAGGAGGCCAATACTGT---TACAAGGACAAATGCGCTTGCGTTCCTTAC---------CGCTGCCTT---------AAGTCCTGTCCAAATGGCTTCAAAGTGGATCAAAATGGATGCCATTATCCT---TGCACATGTGCTTAA---------------------------------------------------------------------------------
>piguamerin_Hman
---ATGAAGGCCGTTGTAATCTGCTGCTTCCTCCTCCTCTCTGCAGTTGCATTCACC---------------AGTGCTACAGAT------------------GAAAAGGGCAAA---ACATGCTCTGAAGCTCAAGTCTGC---TCTGATGGAGAATGTCTTTGTGCTAGAGGG---------CGTTGCAGA---------ATGTTCTGTCCAAATGGTTTTGCAAAGGATGAAAATGGTTGCGAATTTCCC---TGCACTTGTGCCTAA---------------------------------------------------------------------------------
>bdellastasin_Hman
---ATGAAATCAACAGCCCTGTGCCTTTTCCTTCTCGTCAACGTTGTCATCTCGACATTCGAT------------------GTGAACAGCCACACCACACCATGCGGGCCCGTC---ACTTGTTCGGGTGCCCAACGTTGT---GAGGAGGAAAAATGCGTCTGCTCCGACCTC---------CACTGCGCT---------ATTGAGTGCGAAAATGGCTTCAAGAAGGACGAAAATGGGTGCGAATATGCC---TGCATATGTGCCGATGATGAAACCCAATGA------------------------------------------------------------------
>poecistasin_Hman1
---ATGAAGGTCGCTATATTATGTTTCCTTATCCTCGCTGGACTCGTCATCGTCAGT---------------GATGCAGGAGGGTTG------------GTCTGTGGGGGTAAA---CAGTGCTCTGCAGGTCAGACATGC---AAGAACGGAGCATGCGCTTGCGTCACCCTT---------CACTGCAGA---------AGATACTGTGAAAAGGGATTTCTGAAGGATGAAAACGGATGTGAATATCCT---TGCACGTGTGCCTGA---------------------------------------------------------------------------------
>poecistasin_Hman2
---ATGAAGGTCATTGTATTTTGCTGTCTCCTCCTCGCTGGACTTTTCGTCGCCAAT---------------GCCGCAGAC---------------------AAACAGGGTAAA---ACTTGCTCTGGAGGACAGGTCTGT---TCAAATGGTGTTTGTGTTTGCACCAAAATT---------CGATGCAGG---------ATCTTGTGCCGAAACGGTTTCCTGAAAGATGAAAATGGATGTGAATATCCA---TGCACGTGTGCATGA---------------------------------------------------------------------------------
>hirustasin_Wpig
---ATGAAATCAACAACATTGTGCTGCGTTTTCATCCTTTGCGTTATGATGTTCAGCTTT------------GAAATAGCTGAAGCCGGCACAGATAAGAACTGTGGAGAAAAA---ACATGCTCTGCTGGTCAAGTTTGT---GTCAAAGGACAATGCGTCTGCACTAAAATG---------CACTGCAGA---------ATGTTATGCAAGAACGGATTCAAGAAAGATGAAAATGGATGCAAATATCCT---TGTACCTGTGCTTAA---------------------------------------------------------------------------------
>hirustasin_like_Wpig1
---ATGAAAACTGTATTCTTGGTTTGTCTCATCGTCGCATTCGCGATGGTGCATTCTGAA------------GAAGAA---------------GATGAAAAGTGTGGGTCGGAG---ACATGTTCTCCTGCTCAGGTTTGC---GTCGCTGAAAAATGCGAATGTACAAAAATA---------CGTTGTTTC---------ATATTCTGCCCACATGGCTTCAAGAAAGATGATAATGGGTGTGAATATCCC---TGCACATGCGCAAAAGGCCCAGCTGTAGAACACGAAGGCAAAGGACATGAAGCTAAAGACCATGAAGGCAAAGGACATGAAGAAAAAGAAATTTGA
>hirustasin_like_Wpig2
---ATGAAGACTGTATTCTTGGTTTGTCTCATCGTCGCATTCGCGATGGTGCATTCTGAA------------GAAGAA---------------GATGAAAAGTGTGGGTCGGAG---ACATGTTCTCCTGCTCAGGTTTGC---GTCGATGAAAAATGCGAATGTTCAAAAATT---------CGTTGTTTC---------ATATTCTGCCCACATGGCTTCAAGAAAGATGGTAATGGGTGTGAATATCCA---TGCACATGCGCAGAAGGCCCCCACGATGAACATGAAGGCAAAGGTCATGAAGCTAAAGGCCATGAAGGCAAAGGACATGAAGAAAAAGAAAATTGA
>hirustasin_like_Wpig3
---ATGAAAATTGTATTCTTGGTTTGTCTCGTCGTCGCATTCGCGATGGTGCGTTCAGAA------------GAAGAA---------------GGTGAAAAGTGTGGGTCGGAG---ACATGTTCGCCTGCCCAGGTCTGC---TTGAATGACAAATGTGAATGCACTAAAATT---------CAATGTGCT---------ATGCTCTGCCCACACGGCTTCAAGAAAGATGAAAATGGGTGTGAATATCCC---TGCACATGCGCAGAAGGCCCCCAC------------------------------AAAGGTCATGCAGGCAAAGGACATGAAGAGAAAGAGGATTGA
>hirustasin_like_Wpig4
---ATGAAAACTGTATTCTTGGTTTGTCTAATCTTCGCATTCGCGATGGTGCATTCTGAA------------GAAGAA---------------GGTGAAAAGTGTGGGTCGGAG---ACATGTTCGCCTGCCCAGATTTGC---TTCGATGGCAAATGTGAATGCACTAAAATC---------CAATGTGCT---------ATATTCTGCCAACACGGCTTCAAGAAAGATGAAAATGGATGTGAATATCCC---TGCACATGCGCAGAAGGCCCCCACGATGAACATGAAGGCAAAAGTCATGAAGGTAAAGGTCATGAAGGCAAAGGACATGAAGAGAAAGAGGATTGA
>hirustasin_like_Wpig5
---ATGAGGACCGCAGTAATTTGTTGCCTTTTCCTTGCTTCAGTTCTTTTCGTCAAT------------GCTGATGTCGAAGTGGAC------GTTGAGCTCTGCGGGGGCTTG---CAATGCTCAGGAGGTCAATTGTGT---CATGAAGACAAATGCGTTTGCGTTCCATAC---------CAATGCAAG---------ATCCTATGTCCTAACGGATTCAAAGTGGATGAAAATGGATGCGAATATCCT---TGCACCTGTGCTTGA---------------------------------------------------------------------------------
>hirustasin_like_Wpig6
---ATGAGAATTGCGGTTTTCTTCTGTCTTCTCTTCACGCTTGCGATCTGCAACGAAGAT---------------------CATACAAGTGGAAGAGAA---TGCGGGGATGTA---ACATGTACCGGTGCCCAGATATGC---GTTGATTTGAAATGCGAATGTCCAGCTTTT---------AGATGCTAC---------ATTAACTGCCCAAACGGCTTCAAAGTAGATGAAAATGGTTGTGAATATCCG---TGCACTTGTAATACT---------------GAAATGCTCGTGTAA---------------------------------------------------
>hirustasin_like_Wpig7
---ATGAAAGAGATAGTGTTGTGTAGCTTCTTCTTGATCCTTTTGGTGACGACAATTTCG------------AAGAACATCGTTGAAAGTCCGACTATGCAGTGTGGAGACGTA---AAATGTTCAGGTGCGCAAATCTGC---GATAATGGAAAATGCGTGTGTACTAAAGTC---------AAGTGCCTC---------ATCTCCTGCCAACATGGCTTCTTGAAAGACAGTCACGGATGTGAATATCCC---TGCTTCTGTGCCGAAAAAACCTAA------------------------------------------------------------------------
>hirustasin_like_Wpig8
---ATGAAAGCTGTTGCGTTGATCTGTTTCGTAGTCATGCTTACAGTCAGTCTTACGTCG------------GCCTTA---CCGTTTCATGGTAGGCGATTTTGTCAGGATTTC---TACTGTCCAGCCTATAAGATCTGC---CTTGGACATAGATGCGTATGTCCCCAATGG---------CGCTGCCGC---------ATTTTATGTCCACACGGGTTCTACAAACAAGTCCACAAATGCGACGGTCCT---TGCAAGTGTTATCCA---------------GTACGAAGACCAGAAGGGTTTTGGAATAAATAA---------------------------------
>hirustasin_like_Wpig9
---ATGAAAGCTGTTGCGTTGATCTGTTTCGTAGTCGTGCTTACAGTCAGTCTTACTTCG------------GCCTTA---CCGTTTCATGAAGAACGTGTTTGTGGGGATTTC---TACTGTCCAGCCGGTCACATCTGC---CTTGGATATAAATGCGTATGTCCCGAATGG---------CGCTGCCAC---------GATTCATGTCCATACGGGTTCTACGATCAGGTCGACCAATGCGACTATCCT---TGCGTGTGCTAT---------------------------CCAAAAGGGATTTGGAATAAATAA---------------------------------
>guamerin_Wpig
---ATGAAGACTGCAATCCTTTGTTGGTTTTTCCTCGCTTCACTTCTCATCGTTAGAGGAGACGATGAAAAGGCAGTTGACGCACAT------------GACTGCGGGGAAAAA---ACCTGCTCTCCAGCACAAATCTGT---GTAAACAATGAATGCGCTTGCACTCAAATC---------AGATGCATG---------ATCCTCTGTCCTGACGGATTTAAAGTTGATGAAAATGGATGCGAATATCCT---TGCACCTGTGCTTAG---------------------------------------------------------------------------------
>piguamerin_Wpig
---ATGAAGGCCATCGTACTTTGTTGT---CTCCTCCTCTCAGTGATTGCATTCACT---------------AGTGCAACAGGG------------------TAACATGGTGTA---CAATGCTCCGAAACACAAGTCTGC---ATGAAAGGAAAATGTGCATGTGTAATAGGC---------CAGTGCAGG---------ATGCTTTGTCCAAACGGTTTTAAAAAGGATGTCAATGGCTGTACGTATCCT---TGCACCTGCGCATGA---------------------------------------------------------------------------------
>bdellastasin_Wpig
---ATGAAATCTGCAGTTTTGTGCTTTCTCCTCCTCGCAATCGTCGTGGTATCTTCCTTCGAC------------------GTGAACAGCCACACAACTCCATGCGGGCCTGTG---ACATGCTCGGGTGCACAGGTTTGT---CAGGAAAACACATGTGTCTGCTCTGACCTC---------CACTGCAAA---------ATTGAATGCGAAAATGGCTTCAAAAAAGATGAGAACGGCTGTGAATATGCC---TGTATTTGTGCCGAGGCCAAGTAA------------------------------------------------------------------------
