# Supplementary material for: Comparative Study of Hirustasin Superfamily Gene Expression in Two Medicinal Leeches, Hirudinaria manillensis and Whitmania pigra
Source: Genes (Basel). 2025 Nov 5;16(11):1332. doi: 10.3390/genes16111332 (PMC12652894; doi:10.3390/genes16111332)
Supplement: Supplementary file 1 [file genes-16-01332-s001.zip › Table_S1.xlsx]

## Sheet: Sheet1
Table S1. TPM values of hirustasin gene superfamily members of 40 Hirudinaria manillensis samples.
Name	GXLZ01	GXLZ02	GXLZ03	GXLZ04	GXLZ05	GXLZ06	GXLZ07	GXLZ08	GXLZ09	GXLZ10	GDZJ01	GDZJ02	GDZJ03	GDZJ04	GDZJ05	GDZJ06	GDZJ07	GDZJ08	GDZJ09	GDZJ10	HNDA01	HNDA02	HNDA03	HNDA04	HNDA05	HNDA06	HNDA07	HNDA08	HNDA09	HNDA10	YNHH01	YNHH02	YNHH03	YNHH04	YNHH05	YNHH06	YNHH07	YNHH08	YNHH09	YNHH10
hirustasin_Hman	9.01572	51.7675	8.64211	3.97423	15.2866	16.903	13.068	2.41422	57.7967	2.85531	2.0059	1.00271	1.36836	17.3769	3.58678	178.122	0	1.22965	0	0.493972	343.329	96.7334	188.226	329.086	137.211	256.238	812.947	416.934	524.096	165.707	39.017	6.60767	0.831491	1.38867	1.76709	0	0.892377	0	0.718758	0
hirustasin_like_Hman01	7186.12	1561.94	2913.13	4894.53	4911.3	4831.48	2944.18	1888.37	535.418	422.264	643.593	1478.89	483.692	1026.35	187.546	1944.08	389.922	1156.69	605.977	742.971	2415.2	1084.04	2071.05	11670.8	7826	5471.74	6676.93	3151.17	9857.1	8703.14	1399.39	738.504	237.577	789.39	345.395	198.164	473.789	165.736	104.478	193.614
hirustasin_like_Hman02	0	0	0	0	1.84614	0	0	0	0	0	0	0	0	0	0	0	0	0	0	0	0	0	0	0	0	0	0	0	0	0	0	0	0	0	0	0	0	0	0	0
hirustasin_like_Hman03	41.3293	40.6105	194.9	62.1417	99.507	17.2776	0	70.3093	15.3125	24.3865	5.11305	77.3426	10.0734	52.8521	94.1535	11.5658	78.0267	0	5.57002	7.82575	105.897	16.13	35.7985	102.937	56.2067	120.412	44.5103	72.1602	25.9452	80.5229	0	1.35065	6.83755	0	0.601892	7.82056	14.7508	6.9304	8.98515	0
hirustasin_like_Hman04	2723.25	532.413	1197.63	1625.24	3066.27	1242.73	971.782	662.062	131.727	251.18	189.936	436.595	99.0464	919.666	559.226	622.37	927.26	1610.87	49.4135	45.0616	1104.35	716.164	518.418	10016.9	3708.69	162.053	4211.28	2052.97	3975.71	8883.5	404.674	400.295	113.009	237.986	36.2614	86.4986	156.441	295.482	80.3606	88.2795
hirustasin_like_Hman05	1082.06	469.87	1061.56	1782.8	1228.18	1792.29	735.554	585.035	218.37	132.559	45.6923	2.34893	3.39216	148.135	17.8198	46.4871	11.5033	65.7148	10.685	0.75334	170.782	29.9258	58.887	2680.24	2454.34	60.9283	2116.42	410.268	1897.36	2129.52	4.18524	101.099	0	1.09086	0	4.39365	5.47875	3.22876	1.12624	16.894
hirustasin_like_Hman06	707.644	265.559	455.095	96.2528	398.153	350.725	385.514	142.712	56.4783	34.109	77.1187	130.029	10.1171	150.585	50.4305	175.859	75.3098	101.401	127.964	58.5546	377.282	223.26	112.027	882.267	613.217	627.817	977.5	362.197	463.853	708.106	1184.28	1076.17	103.543	1168.7	335.453	85.689	235.253	472.441	59.8552	82.433
hirustasin_like_Hman07	0	0	0	0	0.570822	0	0	0	0.513572	0	0	0	0.554602	0	0.967082	2.43977	0	0.761096	0.45752	1.2227	0	0.507439	2.27527	0	2.26834	0.551497	0	0.754119	1.49056	0	0	27.3193	4.16183	3.47481	2.83872	15.7361	6.57003	11.1856	9.89366	4.49417
hirustasin_like_Hman08	586.63	205.646	539.32	601.052	492.574	406.083	236.73	276.799	76.0397	298.622	70.8136	214.536	33.9333	120.532	194.83	101.972	211.54	120.164	213.139	131.081	668.67	136.258	243.146	409.876	543.828	825.994	676.403	554.288	390.688	314.611	674.869	405.66	332.289	559.613	395.311	409.708	315.028	556.422	420.089	440.37
hirustasin_like_Hman09	0.510714	0	0	2.50695	1.14165	0	0	0	0	0	0	0	0	0	0	0	0	0	0	0	0	0	0	0	0	0	0	0	0	0	0	0	0	0	0	0	0	0	0	0
hirustasin_like_Hman10	77.8162	10.4717	32.7309	46.1376	34.533	32.1191	19.3133	7.45751	2.87221	16.7315	10.9435	9.76456	10.3759	27.3045	9.60803	37.6598	30.9238	31.1665	27.3242	13.5156	40.2137	19.789	75.216	212.529	159.565	64.6479	145.152	101.917	162.154	101.47	65.2014	58.5552	62.6253	69.7158	64.9044	43.8915	36.5743	71.9096	40.0922	59.0598
hirustasin_like_Hman11	2532.79	322.802	709.369	2554.31	2039.01	920.981	1051.19	1058.12	310.008	195.925	261.722	1736.99	570.167	754.762	321.877	1271.51	251.54	896.808	1100.72	700.669	2573.48	623.348	2887.36	5947.93	4212.06	4953.67	6603.8	4422.94	7972.65	4205.57	7072	3541	3541.81	4339.45	4688.42	1925.52	3512.22	2628.21	2635.07	4356.4
hirustasin_like_Hman12	0	0	0	0	0	0	0	0	0	0	0	0	0	0	0	0	0	0	0	0	0	0	0	0	0	0	0	0	0	0	0	0	0	0	0	0	0	0	0	0
guamerin_Hman	19.7876	2.72227	15.5373	12.501	3.94948	216.771	75.4106	9.20998	4.96733	3.98009	3.28391	22.0976	3.65335	66.5116	1.28244	8.89067	20.7405	31.4832	55.884	26.0321	549.137	1909.24	885.338	829.212	4025.54	1137.03	2351.8	1285.9	3280.55	723.517	4714.02	4726.05	1686.41	2247.7	1967.58	1619.59	1935.91	1752.5	1898.01	2236.66
piguamerin_Hman	64.0855	20.2757	40.9667	22.6104	44.9787	37.1955	49.9802	22.6564	6.73399	6.49002	2.14301	5.58666	1.90207	218.144	46.7073	111.041	8.67158	11.9483	18.9754	4.24117	25.8666	4.61238	19.1701	878.278	217.945	290.393	1252.9	76.7361	295.199	305.873	2214.07	1744.1	137.385	577.854	420.832	67.2605	95.17	172.892	58.6757	81.389
bdellastasin_Hman	430.638	136.384	657.636	985.983	1307.49	865.802	256.583	702.79	99.9273	446.719	201.931	586.862	144.046	145.661	131.488	239.653	321.836	545.554	264.167	270.161	824.755	242.826	636.558	467.3	833.664	564.772	801.713	1374.47	1190.73	634.664	566.446	442.608	329.87	381.228	299.629	278.43	369.569	298.56	383.03	286.916
poecistasin_Hman1	7.72605	0	1.88719	0	0	0	0	2.03361	0	0	0	0	3.45595	0	0	0	0	0	0	0	24.6158	0.832638	8.66973	29.5338	64.4925	0	15.9471	73.1316	45.1768	2.56408	102.558	195.939	136.124	405.349	208.121	108.33	66.3239	8.39907	103.116	110.287
poecistasin_Hman2	2448.61	776.738	3259.2	3763.77	3751.73	3110.9	1920.84	336.226	599.525	305.118	561.736	2834.73	630.35	812.633	1024.32	2070.51	948.439	1394.56	1577.57	434.77	3631.86	438.953	5237.34	6352.85	6600.94	1018.72	4885.27	4238.25	7919.06	2759.15	1167.73	868.447	57.5506	85.553	63.5761	45.685	96.1778	60.1871	411.051	673.829
Note: All location abbreviations are defined in the Abbreviations section of the main text.
