# Supplementary material for: Comparative Study of Hirustasin Superfamily Gene Expression in Two Medicinal Leeches, Hirudinaria manillensis and Whitmania pigra
Source: Genes (Basel). 2025 Nov 5;16(11):1332. doi: 10.3390/genes16111332 (PMC12652894; doi:10.3390/genes16111332)
Supplement: Supplementary file 1 [file genes-16-01332-s001.zip › Table_S2.xlsx]

## Sheet: Sheet1
Table S2. TPM values of hirustasin gene superfamily members of 40 Whitmania pigra samples.
Name	HBZX01	HBZX02	HBZX03	HBZX04	HBZX05	HBZX06	HBZX07	HBZX08	HBZX09	HBZX10	HBTJ01	HBTJ02	HBTJ03	HBTJ04	HBTJ05	HBTJ06	HBTJ07	HBTJ08	HBTJ09	HBTJ10	SCYB01	SCYB02	SCYB03	SCYB05	SCYB06	SCYB07	SCYB08	SCYB09	SCYB10	SCYB11	HBWH01	HBWH02	HBWH03	HBWH04	HBWH05	HBWH06	HBWH07	HBWH08	HBWH09	HBWH10
hirustasin_Wpig	237.668	56.7983	101.66	151.702	210.002	1144.55	27.5712	402.249	133.724	389.733	661.072	315.594	2042.3	965.991	508.858	845.893	155.558	82.0943	476.521	1410.01	839.848	371.17	1944.84	899.284	758.656	1813.38	910.444	872.072	594.881	304.599	35.2147	460.66	994.728	2698.89	2814.63	651.057	281.313	162.921	808.116	476.626
hirustasin_like_Wpig1	134.565	747.106	298.012	198.293	330.815	183.919	112.176	608.491	110.306	530.765	381.19	169.614	679.608	693.031	66.0909	156.456	104.276	86.5531	140.851	861.842	826.961	1078.61	4174.62	1892.71	1567.19	727.503	1975.08	1206.77	1784.81	1087.73	0	216.735	1513.69	953.114	872.294	1506.11	281.708	302.347	640.825	2115.05
hirustasin_like_Wpig2	19.0223	122.476	15.0894	35.6798	32.1375	42.3411	4.63538	48.0276	9.00442	33.5752	120.609	120.339	571.344	479.469	22.3122	157.798	77.6467	20.6894	90.2115	529.102	348.634	1918.44	1861.28	518.68	606.784	462.701	2256.06	635.441	1543.92	1188	20.6946	136.246	528.152	704.514	346.66	1523.4	81.5543	57.9549	292.9	2221.31
hirustasin_like_Wpig3	43.275	57.3832	51.88	67.2737	181.506	93.3253	16.0628	99.5696	35.9386	66.4035	55.4039	34.0323	229.298	323.992	7.70744	137.632	21.9333	16.6103	91.2778	271.941	74.0365	718.153	1446.78	250.209	242.399	258.002	1544.95	146.197	862.947	845.363	0.916027	71.6503	181.238	288.467	410.007	818.065	51.4475	14.6226	182.074	1236.21
hirustasin_like_Wpig4	25.3631	86.4539	5.65845	71.4372	44.5971	72.7737	2.78123	415.978	19.5098	468.024	156.365	136.81	703.632	469.292	52.8034	183.524	94.1119	11.9158	150.162	752.917	376.134	789.502	4450.99	1091.35	593.711	818.325	3119.92	767.006	2132.22	1361.04	29.6623	192.923	799.726	1161.57	624.907	2160.66	216.808	80.9375	526.178	2676.74
hirustasin_like_Wpig5	129.286	408.003	249.64	155.123	235.48	185.774	111.154	371.072	224.399	467.621	1151.7	933.959	1799.99	1405.56	319.628	700.586	222.232	401.209	853.566	977.92	1193.57	1221.36	5808.45	1610.59	854.622	1790.67	2628.05	1368.44	1545.38	1982.37	692.815	0	3162.81	4392.05	3464.16	2858.82	2425.19	1214.81	3577.88	7222.81
hirustasin_like_Wpig6	43.3824	56.0674	165.054	158.713	36.5324	177.109	40.7338	42.5226	30.0658	67.7943	216.304	234.895	110.13	141.165	130.941	88.8831	31.7011	85.5537	220.06	836.746	17.0716	78.5353	27.6913	106.934	82.242	79.4006	47.4343	74.6677	48.2586	82.9125	36.4815	709.358	183.388	1124.03	457.815	356.693	168.689	329.78	171.083	153.243
hirustasin_like_Wpig7	11.3566	5.09644	11.1596	8.16378	1.21684	9.37973	6.60708	0	16.0063	0	7.42746	4.6828	6.73946	5.41535	17.8234	22.3336	0.367338	5.05722	10.2364	12.4952	5.05798	8.64551	0	24.7317	5.92561	6.82549	1.65704	17.759	2.05929	2.44544	9.99417	14.023	33.2778	59.6783	32.3298	20.7386	32.1919	17.1022	17.4763	6.90852
hirustasin_like_Wpig8	0	2.03291	13.3212	3.7137	0	2.80741	1.31378	0	0	4.03127	0.584103	1.67641	3.1841	1.51921	4.34408	0.319403	2.88302	0.442044	0.803736	1.30722	0	0	0	0.877474	0	0	0	0	0.537053	0	0	0	0	3.49558	1.09643	0	0	0.742803	2.48099	0
hirustasin_like_Wpig9	3.41593	13.8333	31.2899	25.3161	14.323	9.56253	1.4918	7.6207	4.82421	29.7433	23.3705	27.1951	21.008	58.0114	31.9949	20.0644	42.8679	7.57215	9.18963	13.8217	0	0	1.52723	2.01203	0	2.04202	0	0.798254	0	0	0	0.696274	0	6.675	0	0	0	0	0.710689	0
guamerin_Wpig	1011.14	416.048	1045.11	1424.97	2211.12	2120.93	426.435	1423.24	1381.81	1239.55	2219.97	1156.86	3536.24	3327.48	688.719	1607.02	564.878	402.903	947.862	2193.69	2788.12	4545.62	4733.63	4220.3	4027.16	3106.8	2614.98	2255.84	2436.07	1347.23	764.862	1423.29	2872.95	5148.75	7113.39	2686.58	1632.47	1102.93	3002.22	2314.3
piguamerin_Wpig	0	7.92188	10.341	9.02691	5.67544	1.81154	0	11.0708	4.13086	25.4513	32.1838	35.2884	172.631	56.4268	3.44841	29.9951	2.94681	0	44.4293	9.39034	23.6154	80.7491	221.592	103.106	33.0497	28.2138	146.454	47.3185	133.261	167.222	0	19.0939	1.16496	0	540.591	712.088	1.58343	1.54231	0	0
bdellastasin_Wpig	846.971	622.211	657.823	1740.86	3194.98	1521.13	527.768	1069.51	2904.93	218.298	2080.32	737.254	2233.66	1605.86	561.549	1139.28	551.203	243.919	814.995	2409.52	2192	2736.58	1531.68	4283.44	5329.59	3527.19	1699.58	1516.33	1392.82	1191.65	763.409	446.196	1293.69	2273.9	2378.81	1279.02	641.02	808.526	2208.61	1452.7
Note: All location abbreviations are defined in the Abbreviations section of the main text.
